# Supplementary material for: A new species of the genus Humboldtiana (Gastropoda, Stylommatophora, Xanthonychidae) from Sierra de Penjamo, Guanajuato, Mexico
Source: Biodivers Data J. 2024 Oct 11;12:e132797. doi: 10.3897/BDJ.12.e132797 (PMC11489698; doi:10.3897/BDJ.12.e132797)
Supplement: XML Treatment for Humboldtiana (Humboldtiana) dugesi [file BDJ.12.e132797-treatment1.xml]

<!DOCTYPE tp:taxon-treatment
  PUBLIC "-//TaxonX//DTD Taxonomic Treatment Publishing DTD v0 20100105//EN" "tax-treatment-NSO.dtd">
<tp:taxon-treatment xmlns:tp="http://www.plazi.org/taxpub"><tp:treatment-meta><mixed-citation publication-type="journal"><person-group><name><surname>Mejía</surname><given-names>Omar</given-names></name><name><surname>López</surname><given-names>Benjamín</given-names></name></person-group><article-title>A new species of the genus <italic><tp:taxon-name><tp:taxon-name-part taxon-name-part-type="genus" reg="Humboldtiana">Humboldtiana</tp:taxon-name-part></tp:taxon-name></italic> (<tp:taxon-name><tp:taxon-name-part taxon-name-part-type="class">Gastropoda</tp:taxon-name-part></tp:taxon-name>, <tp:taxon-name><tp:taxon-name-part taxon-name-part-type="order">Stylommatophora</tp:taxon-name-part></tp:taxon-name>, <tp:taxon-name><tp:taxon-name-part taxon-name-part-type="family">Xanthonychidae</tp:taxon-name-part></tp:taxon-name>) from Sierra de Penjamo, Guanajuato, Mexico</article-title><source>Biodivers Data J</source><day>11</day><month>10</month><year>2024</year><volume>12</volume><pub-id pub-id-type="doi">10.3897/BDJ.12.e132797</pub-id></mixed-citation></tp:treatment-meta><tp:nomenclature><tp:taxon-name><object-id xmlns:xlink="http://www.w3.org/1999/xlink" content-type="arpha" xlink:type="simple">316BD1D6-82BC-5EA3-9954-D96079CBB481</object-id><tp:taxon-name-part taxon-name-part-type="genus">Humboldtiana</tp:taxon-name-part> (<tp:taxon-name-part taxon-name-part-type="subgenus">Humboldtiana</tp:taxon-name-part>) <tp:taxon-name-part taxon-name-part-type="species">dugesi</tp:taxon-name-part><object-id xmlns:xlink="http://www.w3.org/1999/xlink" content-type="zoobank" xlink:type="simple" object-id-type="ZooBank">6203FD1C-3DC9-4DCC-B44E-CD2C2F170AD2</object-id></tp:taxon-name><tp:taxon-authority>Mejía and López, 2024</tp:taxon-authority><tp:taxon-status xmlns:xlink="http://www.w3.org/1999/xlink" xlink:type="simple">sp. nov.</tp:taxon-status></tp:nomenclature><tp:treatment-sec sec-type="materials"><title>Materials</title><list list-type="alpha-lower" list-content="occurrences"><list-item><p><bold>Type status:</bold> <named-content xmlns:xlink="http://www.w3.org/1999/xlink" content-type="dwc:typeStatus" xlink:type="simple">Holotype</named-content>. <bold>Occurrence:</bold> catalogNumber: <named-content xmlns:xlink="http://www.w3.org/1999/xlink" content-type="dwc:catalogNumber" xlink:type="simple">CNMO8475</named-content>; recordedBy: <named-content xmlns:xlink="http://www.w3.org/1999/xlink" content-type="dwc:recordedBy" xlink:type="simple">Benjamín López</named-content>; individualCount: <named-content xmlns:xlink="http://www.w3.org/1999/xlink" content-type="dwc:individualCount" xlink:type="simple">1</named-content>; sex: <named-content xmlns:xlink="http://www.w3.org/1999/xlink" content-type="dwc:sex" xlink:type="simple">hermaphrodite</named-content>; lifeStage: <named-content xmlns:xlink="http://www.w3.org/1999/xlink" content-type="dwc:lifeStage" xlink:type="simple">adult</named-content>; establishmentMeans: <named-content xmlns:xlink="http://www.w3.org/1999/xlink" content-type="dwc:establishmentMeans" xlink:type="simple">native</named-content>; occurrenceStatus: <named-content xmlns:xlink="http://www.w3.org/1999/xlink" content-type="dwc:occurrenceStatus" xlink:type="simple">present</named-content>; preparations: <named-content xmlns:xlink="http://www.w3.org/1999/xlink" content-type="dwc:preparations" xlink:type="simple">70% ethanol</named-content>; disposition: <named-content xmlns:xlink="http://www.w3.org/1999/xlink" content-type="dwc:disposition" xlink:type="simple">voucher</named-content>; occurrenceID: <named-content xmlns:xlink="http://www.w3.org/1999/xlink" content-type="dwc:occurrenceID" xlink:type="simple">FCC03603-7F20-585D-A20D-009531CC693B</named-content>; <bold>Taxon:</bold> scientificNameID: <named-content xmlns:xlink="http://www.w3.org/1999/xlink" content-type="dwc:scientificNameID" xlink:type="simple"><italic><tp:taxon-name><tp:taxon-name-part taxon-name-part-type="genus" reg="Humboldtiana">Humboldtiana</tp:taxon-name-part><tp:taxon-name-part taxon-name-part-type="species" reg="dugesi">dugesi</tp:taxon-name-part></tp:taxon-name></italic></named-content>; acceptedNameUsageID: <named-content xmlns:xlink="http://www.w3.org/1999/xlink" content-type="dwc:acceptedNameUsageID" xlink:type="simple"><italic><tp:taxon-name><tp:taxon-name-part taxon-name-part-type="genus" reg="Humboldtiana">Humboldtiana</tp:taxon-name-part><tp:taxon-name-part taxon-name-part-type="species" reg="dugesi">dugesi</tp:taxon-name-part></tp:taxon-name></italic></named-content>; parentNameUsageID: <named-content xmlns:xlink="http://www.w3.org/1999/xlink" content-type="dwc:parentNameUsageID" xlink:type="simple"><italic><tp:taxon-name><tp:taxon-name-part taxon-name-part-type="genus" reg="Humboldtiana">Humboldtiana</tp:taxon-name-part></tp:taxon-name></italic></named-content>; scientificName: <named-content xmlns:xlink="http://www.w3.org/1999/xlink" content-type="dwc:scientificName" xlink:type="simple"><italic><tp:taxon-name><tp:taxon-name-part taxon-name-part-type="genus" reg="Humboldtiana">Humboldtiana</tp:taxon-name-part><tp:taxon-name-part taxon-name-part-type="species" reg="dugesi">dugesi</tp:taxon-name-part></tp:taxon-name></italic></named-content>; acceptedNameUsage: <named-content xmlns:xlink="http://www.w3.org/1999/xlink" content-type="dwc:acceptedNameUsage" xlink:type="simple"><italic><tp:taxon-name><tp:taxon-name-part taxon-name-part-type="genus" reg="Humboldtiana">Humboldtiana</tp:taxon-name-part><tp:taxon-name-part taxon-name-part-type="species" reg="dugesi">dugesi</tp:taxon-name-part></tp:taxon-name></italic></named-content>; parentNameUsage: <named-content xmlns:xlink="http://www.w3.org/1999/xlink" content-type="dwc:parentNameUsage" xlink:type="simple"><italic><tp:taxon-name><tp:taxon-name-part taxon-name-part-type="genus" reg="Humboldtiana">Humboldtiana</tp:taxon-name-part></tp:taxon-name></italic> (Ihering 1892)</named-content>; higherClassification: <named-content xmlns:xlink="http://www.w3.org/1999/xlink" content-type="dwc:higherClassification" xlink:type="simple"><tp:taxon-name><tp:taxon-name-part taxon-name-part-type="kingdom">Animalia</tp:taxon-name-part></tp:taxon-name> | <tp:taxon-name><tp:taxon-name-part taxon-name-part-type="phylum">Mollusca</tp:taxon-name-part></tp:taxon-name> | <tp:taxon-name><tp:taxon-name-part taxon-name-part-type="class">Gastropoda</tp:taxon-name-part></tp:taxon-name> | <tp:taxon-name><tp:taxon-name-part taxon-name-part-type="order">Stylommatophora</tp:taxon-name-part></tp:taxon-name> | <tp:taxon-name><tp:taxon-name-part taxon-name-part-type="family">Xanthonychidae</tp:taxon-name-part></tp:taxon-name> |<italic><tp:taxon-name><tp:taxon-name-part taxon-name-part-type="genus" reg="Humboldtiana">Humboldtiana</tp:taxon-name-part></tp:taxon-name></italic> | <italic><tp:taxon-name><tp:taxon-name-part taxon-name-part-type="genus" reg="Humboldtiana">Humboldtiana</tp:taxon-name-part></tp:taxon-name></italic></named-content>; kingdom: <named-content xmlns:xlink="http://www.w3.org/1999/xlink" content-type="dwc:kingdom" xlink:type="simple"><tp:taxon-name><tp:taxon-name-part taxon-name-part-type="kingdom">Animalia</tp:taxon-name-part></tp:taxon-name></named-content>; phylum: <named-content xmlns:xlink="http://www.w3.org/1999/xlink" content-type="dwc:phylum" xlink:type="simple"><tp:taxon-name><tp:taxon-name-part taxon-name-part-type="phylum">Mollusca</tp:taxon-name-part></tp:taxon-name></named-content>; class: <named-content xmlns:xlink="http://www.w3.org/1999/xlink" content-type="dwc:class" xlink:type="simple"><tp:taxon-name><tp:taxon-name-part taxon-name-part-type="class">Gastropoda</tp:taxon-name-part></tp:taxon-name></named-content>; order: <named-content xmlns:xlink="http://www.w3.org/1999/xlink" content-type="dwc:order" xlink:type="simple"><tp:taxon-name><tp:taxon-name-part taxon-name-part-type="order">Stylommatophora</tp:taxon-name-part></tp:taxon-name></named-content>; family: <named-content xmlns:xlink="http://www.w3.org/1999/xlink" content-type="dwc:family" xlink:type="simple"><tp:taxon-name><tp:taxon-name-part taxon-name-part-type="family">Xanthonychidae</tp:taxon-name-part></tp:taxon-name></named-content>; genus: <named-content xmlns:xlink="http://www.w3.org/1999/xlink" content-type="dwc:genus" xlink:type="simple"><tp:taxon-name><tp:taxon-name-part taxon-name-part-type="genus">Humboldtiana</tp:taxon-name-part></tp:taxon-name></named-content>; subgenus: <named-content xmlns:xlink="http://www.w3.org/1999/xlink" content-type="dwc:subgenus" xlink:type="simple"><tp:taxon-name><tp:taxon-name-part taxon-name-part-type="subgenus">Humboldtiana</tp:taxon-name-part></tp:taxon-name></named-content>; specificEpithet: <named-content xmlns:xlink="http://www.w3.org/1999/xlink" content-type="dwc:specificEpithet" xlink:type="simple"><italic><tp:taxon-name><tp:taxon-name-part taxon-name-part-type="genus" reg="Humboldtiana"/><tp:taxon-name-part taxon-name-part-type="species" reg="dugesi">dugesi</tp:taxon-name-part></tp:taxon-name></italic></named-content>; taxonRank: <named-content xmlns:xlink="http://www.w3.org/1999/xlink" content-type="dwc:taxonRank" xlink:type="simple">species</named-content>; scientificNameAuthorship: <named-content xmlns:xlink="http://www.w3.org/1999/xlink" content-type="dwc:scientificNameAuthorship" xlink:type="simple">Mejía and López 2024</named-content>; nomenclaturalCode: <named-content xmlns:xlink="http://www.w3.org/1999/xlink" content-type="dwc:nomenclaturalCode" xlink:type="simple">ICZN</named-content>; taxonomicStatus: <named-content xmlns:xlink="http://www.w3.org/1999/xlink" content-type="dwc:taxonomicStatus" xlink:type="simple">accepted</named-content>; <bold>Location:</bold> continent: <named-content xmlns:xlink="http://www.w3.org/1999/xlink" content-type="dwc:continent" xlink:type="simple">North America</named-content>; country: <named-content xmlns:xlink="http://www.w3.org/1999/xlink" content-type="dwc:country" xlink:type="simple">Mexico</named-content>; countryCode: <named-content xmlns:xlink="http://www.w3.org/1999/xlink" content-type="dwc:countryCode" xlink:type="simple">MX</named-content>; stateProvince: <named-content xmlns:xlink="http://www.w3.org/1999/xlink" content-type="dwc:stateProvince" xlink:type="simple">Guanajuato</named-content>; county: <named-content xmlns:xlink="http://www.w3.org/1999/xlink" content-type="dwc:county" xlink:type="simple">Cuerámaro</named-content>; municipality: <named-content xmlns:xlink="http://www.w3.org/1999/xlink" content-type="dwc:municipality" xlink:type="simple">Cuerámaro</named-content>; locality: <named-content xmlns:xlink="http://www.w3.org/1999/xlink" content-type="dwc:locality" xlink:type="simple">Fuerte de los remedios, 9 km South of Cuerámaro, Guanajuato</named-content>; verbatimLocality: <named-content xmlns:xlink="http://www.w3.org/1999/xlink" content-type="dwc:verbatimLocality" xlink:type="simple">9 km South of Cueramaro, Guanajuato</named-content>; verbatimElevation: <named-content xmlns:xlink="http://www.w3.org/1999/xlink" content-type="dwc:verbatimElevation" xlink:type="simple">1939 m</named-content>; verbatimCoordinates: <named-content xmlns:xlink="http://www.w3.org/1999/xlink" content-type="dwc:verbatimCoordinates" xlink:type="simple"><named-content content-type="dwc:verbatimCoordinates" xlink:type="simple">20°32.74308'N 101°40.00566'W</named-content></named-content>; verbatimLatitude: <named-content xmlns:xlink="http://www.w3.org/1999/xlink" content-type="dwc:verbatimLatitude" xlink:type="simple">20.545718</named-content>; verbatimLongitude: <named-content xmlns:xlink="http://www.w3.org/1999/xlink" content-type="dwc:verbatimLongitude" xlink:type="simple">-101.666761</named-content>; verbatimCoordinateSystem: <named-content xmlns:xlink="http://www.w3.org/1999/xlink" content-type="dwc:verbatimCoordinateSystem" xlink:type="simple">decimal degrees</named-content>; verbatimSRS: <named-content xmlns:xlink="http://www.w3.org/1999/xlink" content-type="dwc:verbatimSRS" xlink:type="simple">WGS84</named-content>; decimalLatitude: <named-content xmlns:xlink="http://www.w3.org/1999/xlink" content-type="dwc:decimalLatitude" xlink:type="simple">20.545718</named-content>; decimalLongitude: <named-content xmlns:xlink="http://www.w3.org/1999/xlink" content-type="dwc:decimalLongitude" xlink:type="simple">-101.666761</named-content>; geodeticDatum: <named-content xmlns:xlink="http://www.w3.org/1999/xlink" content-type="dwc:geodeticDatum" xlink:type="simple">WGS84</named-content>; coordinatePrecision: <named-content xmlns:xlink="http://www.w3.org/1999/xlink" content-type="dwc:coordinatePrecision" xlink:type="simple">0.00001</named-content>; georeferencedBy: <named-content xmlns:xlink="http://www.w3.org/1999/xlink" content-type="dwc:georeferencedBy" xlink:type="simple">Benjamín López</named-content>; georeferenceProtocol: <named-content xmlns:xlink="http://www.w3.org/1999/xlink" content-type="dwc:georeferenceProtocol" xlink:type="simple">GPS</named-content>; <bold>Identification:</bold> identifiedBy: <named-content xmlns:xlink="http://www.w3.org/1999/xlink" content-type="dwc:identifiedBy" xlink:type="simple">Omar Mejía and Benjamín López</named-content>; dateIdentified: <named-content xmlns:xlink="http://www.w3.org/1999/xlink" content-type="dwc:dateIdentified" xlink:type="simple">2024</named-content>; <bold>Event:</bold> samplingProtocol: <named-content xmlns:xlink="http://www.w3.org/1999/xlink" content-type="dwc:samplingProtocol" xlink:type="simple">by hand</named-content>; samplingEffort: <named-content xmlns:xlink="http://www.w3.org/1999/xlink" content-type="dwc:samplingEffort" xlink:type="simple">8 hours</named-content>; eventDate: <named-content xmlns:xlink="http://www.w3.org/1999/xlink" content-type="dwc:eventDate" xlink:type="simple">11-01-19</named-content>; eventTime: <named-content xmlns:xlink="http://www.w3.org/1999/xlink" content-type="dwc:eventTime" xlink:type="simple">14:00</named-content>; startDayOfYear: <named-content xmlns:xlink="http://www.w3.org/1999/xlink" content-type="dwc:startDayOfYear" xlink:type="simple">304</named-content>; endDayOfYear: <named-content xmlns:xlink="http://www.w3.org/1999/xlink" content-type="dwc:endDayOfYear" xlink:type="simple">365</named-content>; year: <named-content xmlns:xlink="http://www.w3.org/1999/xlink" content-type="dwc:year" xlink:type="simple">2019</named-content>; month: <named-content xmlns:xlink="http://www.w3.org/1999/xlink" content-type="dwc:month" xlink:type="simple">11</named-content>; day: <named-content xmlns:xlink="http://www.w3.org/1999/xlink" content-type="dwc:day" xlink:type="simple">1</named-content>; verbatimEventDate: <named-content xmlns:xlink="http://www.w3.org/1999/xlink" content-type="dwc:verbatimEventDate" xlink:type="simple">November 2019</named-content>; habitat: <named-content xmlns:xlink="http://www.w3.org/1999/xlink" content-type="dwc:habitat" xlink:type="simple">oak forest</named-content>; <bold>Record Level:</bold> language: <named-content xmlns:xlink="http://www.w3.org/1999/xlink" content-type="dwc:language" xlink:type="simple">en</named-content>; basisOfRecord: <named-content xmlns:xlink="http://www.w3.org/1999/xlink" content-type="dwc:basisOfRecord" xlink:type="simple">PreservedSpecimen</named-content></p></list-item><list-item><p><bold>Type status:</bold> <named-content xmlns:xlink="http://www.w3.org/1999/xlink" content-type="dwc:typeStatus" xlink:type="simple">Paratype</named-content>. <bold>Occurrence:</bold> catalogNumber: <named-content xmlns:xlink="http://www.w3.org/1999/xlink" content-type="dwc:catalogNumber" xlink:type="simple">CNMO8476</named-content>; recordedBy: <named-content xmlns:xlink="http://www.w3.org/1999/xlink" content-type="dwc:recordedBy" xlink:type="simple">Benjamín López</named-content>; individualCount: <named-content xmlns:xlink="http://www.w3.org/1999/xlink" content-type="dwc:individualCount" xlink:type="simple">1</named-content>; sex: <named-content xmlns:xlink="http://www.w3.org/1999/xlink" content-type="dwc:sex" xlink:type="simple">hermaphrodite</named-content>; lifeStage: <named-content xmlns:xlink="http://www.w3.org/1999/xlink" content-type="dwc:lifeStage" xlink:type="simple">adult</named-content>; establishmentMeans: <named-content xmlns:xlink="http://www.w3.org/1999/xlink" content-type="dwc:establishmentMeans" xlink:type="simple">native</named-content>; occurrenceStatus: <named-content xmlns:xlink="http://www.w3.org/1999/xlink" content-type="dwc:occurrenceStatus" xlink:type="simple">present</named-content>; preparations: <named-content xmlns:xlink="http://www.w3.org/1999/xlink" content-type="dwc:preparations" xlink:type="simple">70% ethanol</named-content>; disposition: <named-content xmlns:xlink="http://www.w3.org/1999/xlink" content-type="dwc:disposition" xlink:type="simple">voucher</named-content>; occurrenceID: <named-content xmlns:xlink="http://www.w3.org/1999/xlink" content-type="dwc:occurrenceID" xlink:type="simple">FCC37484-6CBA-5F2D-BAC1-727172D7EB29</named-content>; <bold>Taxon:</bold> scientificNameID: <named-content xmlns:xlink="http://www.w3.org/1999/xlink" content-type="dwc:scientificNameID" xlink:type="simple"><italic><tp:taxon-name><tp:taxon-name-part taxon-name-part-type="genus" reg="Humboldtiana">Humboldtiana</tp:taxon-name-part><tp:taxon-name-part taxon-name-part-type="species" reg="dugesi">dugesi</tp:taxon-name-part></tp:taxon-name></italic></named-content>; acceptedNameUsageID: <named-content xmlns:xlink="http://www.w3.org/1999/xlink" content-type="dwc:acceptedNameUsageID" xlink:type="simple"><italic><tp:taxon-name><tp:taxon-name-part taxon-name-part-type="genus" reg="Humboldtiana">Humboldtiana</tp:taxon-name-part><tp:taxon-name-part taxon-name-part-type="species" reg="dugesi">dugesi</tp:taxon-name-part></tp:taxon-name></italic></named-content>; parentNameUsageID: <named-content xmlns:xlink="http://www.w3.org/1999/xlink" content-type="dwc:parentNameUsageID" xlink:type="simple"><italic><tp:taxon-name><tp:taxon-name-part taxon-name-part-type="genus" reg="Humboldtiana">Humboldtiana</tp:taxon-name-part></tp:taxon-name></italic></named-content>; scientificName: <named-content xmlns:xlink="http://www.w3.org/1999/xlink" content-type="dwc:scientificName" xlink:type="simple"><italic><tp:taxon-name><tp:taxon-name-part taxon-name-part-type="genus" reg="Humboldtiana">Humboldtiana</tp:taxon-name-part><tp:taxon-name-part taxon-name-part-type="species" reg="dugesi">dugesi</tp:taxon-name-part></tp:taxon-name></italic></named-content>; acceptedNameUsage: <named-content xmlns:xlink="http://www.w3.org/1999/xlink" content-type="dwc:acceptedNameUsage" xlink:type="simple"><italic><tp:taxon-name><tp:taxon-name-part taxon-name-part-type="genus" reg="Humboldtiana">Humboldtiana</tp:taxon-name-part><tp:taxon-name-part taxon-name-part-type="species" reg="dugesi">dugesi</tp:taxon-name-part></tp:taxon-name></italic></named-content>; parentNameUsage: <named-content xmlns:xlink="http://www.w3.org/1999/xlink" content-type="dwc:parentNameUsage" xlink:type="simple"><italic><tp:taxon-name><tp:taxon-name-part taxon-name-part-type="genus" reg="Humboldtiana">Humboldtiana</tp:taxon-name-part></tp:taxon-name></italic> (Ihering 1892)</named-content>; higherClassification: <named-content xmlns:xlink="http://www.w3.org/1999/xlink" content-type="dwc:higherClassification" xlink:type="simple"><tp:taxon-name><tp:taxon-name-part taxon-name-part-type="kingdom">Animalia</tp:taxon-name-part></tp:taxon-name> | <tp:taxon-name><tp:taxon-name-part taxon-name-part-type="phylum">Mollusca</tp:taxon-name-part></tp:taxon-name> | <tp:taxon-name><tp:taxon-name-part taxon-name-part-type="class">Gastropoda</tp:taxon-name-part></tp:taxon-name> | <tp:taxon-name><tp:taxon-name-part taxon-name-part-type="order">Stylommatophora</tp:taxon-name-part></tp:taxon-name> | <tp:taxon-name><tp:taxon-name-part taxon-name-part-type="family">Xanthonychidae</tp:taxon-name-part></tp:taxon-name> |<italic><tp:taxon-name><tp:taxon-name-part taxon-name-part-type="genus" reg="Humboldtiana">Humboldtiana</tp:taxon-name-part></tp:taxon-name></italic> | <italic><tp:taxon-name><tp:taxon-name-part taxon-name-part-type="genus" reg="Humboldtiana">Humboldtiana</tp:taxon-name-part></tp:taxon-name></italic></named-content>; kingdom: <named-content xmlns:xlink="http://www.w3.org/1999/xlink" content-type="dwc:kingdom" xlink:type="simple"><tp:taxon-name><tp:taxon-name-part taxon-name-part-type="kingdom">Animalia</tp:taxon-name-part></tp:taxon-name></named-content>; phylum: <named-content xmlns:xlink="http://www.w3.org/1999/xlink" content-type="dwc:phylum" xlink:type="simple"><tp:taxon-name><tp:taxon-name-part taxon-name-part-type="phylum">Mollusca</tp:taxon-name-part></tp:taxon-name></named-content>; class: <named-content xmlns:xlink="http://www.w3.org/1999/xlink" content-type="dwc:class" xlink:type="simple"><tp:taxon-name><tp:taxon-name-part taxon-name-part-type="class">Gastropoda</tp:taxon-name-part></tp:taxon-name></named-content>; order: <named-content xmlns:xlink="http://www.w3.org/1999/xlink" content-type="dwc:order" xlink:type="simple"><tp:taxon-name><tp:taxon-name-part taxon-name-part-type="order">Stylommatophora</tp:taxon-name-part></tp:taxon-name></named-content>; family: <named-content xmlns:xlink="http://www.w3.org/1999/xlink" content-type="dwc:family" xlink:type="simple"><tp:taxon-name><tp:taxon-name-part taxon-name-part-type="family">Xanthonychidae</tp:taxon-name-part></tp:taxon-name></named-content>; genus: <named-content xmlns:xlink="http://www.w3.org/1999/xlink" content-type="dwc:genus" xlink:type="simple"><tp:taxon-name><tp:taxon-name-part taxon-name-part-type="genus">Humboldtiana</tp:taxon-name-part></tp:taxon-name></named-content>; subgenus: <named-content xmlns:xlink="http://www.w3.org/1999/xlink" content-type="dwc:subgenus" xlink:type="simple"><tp:taxon-name><tp:taxon-name-part taxon-name-part-type="subgenus">Humboldtiana</tp:taxon-name-part></tp:taxon-name></named-content>; specificEpithet: <named-content xmlns:xlink="http://www.w3.org/1999/xlink" content-type="dwc:specificEpithet" xlink:type="simple"><italic><tp:taxon-name><tp:taxon-name-part taxon-name-part-type="genus" reg="Humboldtiana"/><tp:taxon-name-part taxon-name-part-type="species" reg="dugesi">dugesi</tp:taxon-name-part></tp:taxon-name></italic></named-content>; taxonRank: <named-content xmlns:xlink="http://www.w3.org/1999/xlink" content-type="dwc:taxonRank" xlink:type="simple">species</named-content>; scientificNameAuthorship: <named-content xmlns:xlink="http://www.w3.org/1999/xlink" content-type="dwc:scientificNameAuthorship" xlink:type="simple">Mejía and López 2024</named-content>; nomenclaturalCode: <named-content xmlns:xlink="http://www.w3.org/1999/xlink" content-type="dwc:nomenclaturalCode" xlink:type="simple">ICZN</named-content>; taxonomicStatus: <named-content xmlns:xlink="http://www.w3.org/1999/xlink" content-type="dwc:taxonomicStatus" xlink:type="simple">accepted</named-content>; <bold>Location:</bold> continent: <named-content xmlns:xlink="http://www.w3.org/1999/xlink" content-type="dwc:continent" xlink:type="simple">North America</named-content>; country: <named-content xmlns:xlink="http://www.w3.org/1999/xlink" content-type="dwc:country" xlink:type="simple">Mexico</named-content>; countryCode: <named-content xmlns:xlink="http://www.w3.org/1999/xlink" content-type="dwc:countryCode" xlink:type="simple">MX</named-content>; stateProvince: <named-content xmlns:xlink="http://www.w3.org/1999/xlink" content-type="dwc:stateProvince" xlink:type="simple">Guanajuato</named-content>; county: <named-content xmlns:xlink="http://www.w3.org/1999/xlink" content-type="dwc:county" xlink:type="simple">Cuerámaro</named-content>; municipality: <named-content xmlns:xlink="http://www.w3.org/1999/xlink" content-type="dwc:municipality" xlink:type="simple">Cuerámaro</named-content>; locality: <named-content xmlns:xlink="http://www.w3.org/1999/xlink" content-type="dwc:locality" xlink:type="simple">Fuerte de los remedios, 9 km South of Cuerámaro, Guanajuato</named-content>; verbatimLocality: <named-content xmlns:xlink="http://www.w3.org/1999/xlink" content-type="dwc:verbatimLocality" xlink:type="simple">9 km South of Cueramaro, Guanajuato</named-content>; verbatimElevation: <named-content xmlns:xlink="http://www.w3.org/1999/xlink" content-type="dwc:verbatimElevation" xlink:type="simple">1939 m</named-content>; verbatimCoordinates: <named-content xmlns:xlink="http://www.w3.org/1999/xlink" content-type="dwc:verbatimCoordinates" xlink:type="simple"><named-content content-type="dwc:verbatimCoordinates" xlink:type="simple">20°32.74308'N 101°40.00566'W</named-content></named-content>; verbatimLatitude: <named-content xmlns:xlink="http://www.w3.org/1999/xlink" content-type="dwc:verbatimLatitude" xlink:type="simple">20.545718</named-content>; verbatimLongitude: <named-content xmlns:xlink="http://www.w3.org/1999/xlink" content-type="dwc:verbatimLongitude" xlink:type="simple">-101.666761</named-content>; verbatimCoordinateSystem: <named-content xmlns:xlink="http://www.w3.org/1999/xlink" content-type="dwc:verbatimCoordinateSystem" xlink:type="simple">decimal degrees</named-content>; verbatimSRS: <named-content xmlns:xlink="http://www.w3.org/1999/xlink" content-type="dwc:verbatimSRS" xlink:type="simple">WGS84</named-content>; decimalLatitude: <named-content xmlns:xlink="http://www.w3.org/1999/xlink" content-type="dwc:decimalLatitude" xlink:type="simple">20.545718</named-content>; decimalLongitude: <named-content xmlns:xlink="http://www.w3.org/1999/xlink" content-type="dwc:decimalLongitude" xlink:type="simple">-101.666761</named-content>; geodeticDatum: <named-content xmlns:xlink="http://www.w3.org/1999/xlink" content-type="dwc:geodeticDatum" xlink:type="simple">WGS84</named-content>; coordinatePrecision: <named-content xmlns:xlink="http://www.w3.org/1999/xlink" content-type="dwc:coordinatePrecision" xlink:type="simple">0.00001</named-content>; georeferencedBy: <named-content xmlns:xlink="http://www.w3.org/1999/xlink" content-type="dwc:georeferencedBy" xlink:type="simple">Benjamín López</named-content>; georeferenceProtocol: <named-content xmlns:xlink="http://www.w3.org/1999/xlink" content-type="dwc:georeferenceProtocol" xlink:type="simple">GPS</named-content>; <bold>Identification:</bold> identifiedBy: <named-content xmlns:xlink="http://www.w3.org/1999/xlink" content-type="dwc:identifiedBy" xlink:type="simple">Omar Mejía and Benjamín López</named-content>; dateIdentified: <named-content xmlns:xlink="http://www.w3.org/1999/xlink" content-type="dwc:dateIdentified" xlink:type="simple">2024</named-content>; <bold>Event:</bold> samplingProtocol: <named-content xmlns:xlink="http://www.w3.org/1999/xlink" content-type="dwc:samplingProtocol" xlink:type="simple">by hand</named-content>; samplingEffort: <named-content xmlns:xlink="http://www.w3.org/1999/xlink" content-type="dwc:samplingEffort" xlink:type="simple">8 hours</named-content>; eventDate: <named-content xmlns:xlink="http://www.w3.org/1999/xlink" content-type="dwc:eventDate" xlink:type="simple">11-01-19</named-content>; eventTime: <named-content xmlns:xlink="http://www.w3.org/1999/xlink" content-type="dwc:eventTime" xlink:type="simple">14:00</named-content>; startDayOfYear: <named-content xmlns:xlink="http://www.w3.org/1999/xlink" content-type="dwc:startDayOfYear" xlink:type="simple">304</named-content>; endDayOfYear: <named-content xmlns:xlink="http://www.w3.org/1999/xlink" content-type="dwc:endDayOfYear" xlink:type="simple">365</named-content>; year: <named-content xmlns:xlink="http://www.w3.org/1999/xlink" content-type="dwc:year" xlink:type="simple">2019</named-content>; month: <named-content xmlns:xlink="http://www.w3.org/1999/xlink" content-type="dwc:month" xlink:type="simple">11</named-content>; day: <named-content xmlns:xlink="http://www.w3.org/1999/xlink" content-type="dwc:day" xlink:type="simple">1</named-content>; verbatimEventDate: <named-content xmlns:xlink="http://www.w3.org/1999/xlink" content-type="dwc:verbatimEventDate" xlink:type="simple">November 2019</named-content>; habitat: <named-content xmlns:xlink="http://www.w3.org/1999/xlink" content-type="dwc:habitat" xlink:type="simple">oak forest</named-content>; <bold>Record Level:</bold> language: <named-content xmlns:xlink="http://www.w3.org/1999/xlink" content-type="dwc:language" xlink:type="simple">en</named-content>; basisOfRecord: <named-content xmlns:xlink="http://www.w3.org/1999/xlink" content-type="dwc:basisOfRecord" xlink:type="simple">PreservedSpecimen</named-content></p></list-item><list-item><p><bold>Type status:</bold> <named-content xmlns:xlink="http://www.w3.org/1999/xlink" content-type="dwc:typeStatus" xlink:type="simple">Paratype</named-content>. <bold>Occurrence:</bold> catalogNumber: <named-content xmlns:xlink="http://www.w3.org/1999/xlink" content-type="dwc:catalogNumber" xlink:type="simple">CNMO8476</named-content>; recordedBy: <named-content xmlns:xlink="http://www.w3.org/1999/xlink" content-type="dwc:recordedBy" xlink:type="simple">Benjamín López</named-content>; individualCount: <named-content xmlns:xlink="http://www.w3.org/1999/xlink" content-type="dwc:individualCount" xlink:type="simple">1</named-content>; sex: <named-content xmlns:xlink="http://www.w3.org/1999/xlink" content-type="dwc:sex" xlink:type="simple">hermaphrodite</named-content>; lifeStage: <named-content xmlns:xlink="http://www.w3.org/1999/xlink" content-type="dwc:lifeStage" xlink:type="simple">adult</named-content>; establishmentMeans: <named-content xmlns:xlink="http://www.w3.org/1999/xlink" content-type="dwc:establishmentMeans" xlink:type="simple">native</named-content>; occurrenceStatus: <named-content xmlns:xlink="http://www.w3.org/1999/xlink" content-type="dwc:occurrenceStatus" xlink:type="simple">present</named-content>; preparations: <named-content xmlns:xlink="http://www.w3.org/1999/xlink" content-type="dwc:preparations" xlink:type="simple">70% ethanol</named-content>; disposition: <named-content xmlns:xlink="http://www.w3.org/1999/xlink" content-type="dwc:disposition" xlink:type="simple">voucher</named-content>; occurrenceID: <named-content xmlns:xlink="http://www.w3.org/1999/xlink" content-type="dwc:occurrenceID" xlink:type="simple">4E828B86-11D0-592B-AE26-4D43D3AE1A78</named-content>; <bold>Taxon:</bold> scientificNameID: <named-content xmlns:xlink="http://www.w3.org/1999/xlink" content-type="dwc:scientificNameID" xlink:type="simple"><italic><tp:taxon-name><tp:taxon-name-part taxon-name-part-type="genus" reg="Humboldtiana">Humboldtiana</tp:taxon-name-part><tp:taxon-name-part taxon-name-part-type="species" reg="dugesi">dugesi</tp:taxon-name-part></tp:taxon-name></italic></named-content>; acceptedNameUsageID: <named-content xmlns:xlink="http://www.w3.org/1999/xlink" content-type="dwc:acceptedNameUsageID" xlink:type="simple"><tp:taxon-name><tp:taxon-name-part taxon-name-part-type="genus" reg="Humboldtiana">Humboldtiana</tp:taxon-name-part><tp:taxon-name-part taxon-name-part-type="species" reg="dugesi">dugesi</tp:taxon-name-part></tp:taxon-name></named-content>; parentNameUsageID: <named-content xmlns:xlink="http://www.w3.org/1999/xlink" content-type="dwc:parentNameUsageID" xlink:type="simple"><italic><tp:taxon-name><tp:taxon-name-part taxon-name-part-type="genus" reg="Humboldtiana">Humboldtiana</tp:taxon-name-part></tp:taxon-name></italic></named-content>; scientificName: <named-content xmlns:xlink="http://www.w3.org/1999/xlink" content-type="dwc:scientificName" xlink:type="simple"><italic><tp:taxon-name><tp:taxon-name-part taxon-name-part-type="genus" reg="Humboldtiana">Humboldtiana</tp:taxon-name-part><tp:taxon-name-part taxon-name-part-type="species" reg="dugesi">dugesi</tp:taxon-name-part></tp:taxon-name></italic></named-content>; acceptedNameUsage: <named-content xmlns:xlink="http://www.w3.org/1999/xlink" content-type="dwc:acceptedNameUsage" xlink:type="simple"><italic><tp:taxon-name><tp:taxon-name-part taxon-name-part-type="genus" reg="Humboldtiana">Humboldtiana</tp:taxon-name-part><tp:taxon-name-part taxon-name-part-type="species" reg="dugesi">dugesi</tp:taxon-name-part></tp:taxon-name></italic></named-content>; parentNameUsage: <named-content xmlns:xlink="http://www.w3.org/1999/xlink" content-type="dwc:parentNameUsage" xlink:type="simple"><italic><tp:taxon-name><tp:taxon-name-part taxon-name-part-type="genus" reg="Humboldtiana">Humboldtiana</tp:taxon-name-part></tp:taxon-name></italic> (Ihering 1892)</named-content>; higherClassification: <named-content xmlns:xlink="http://www.w3.org/1999/xlink" content-type="dwc:higherClassification" xlink:type="simple"><tp:taxon-name><tp:taxon-name-part taxon-name-part-type="kingdom">Animalia</tp:taxon-name-part></tp:taxon-name> | <tp:taxon-name><tp:taxon-name-part taxon-name-part-type="phylum">Mollusca</tp:taxon-name-part></tp:taxon-name> | <tp:taxon-name><tp:taxon-name-part taxon-name-part-type="class">Gastropoda</tp:taxon-name-part></tp:taxon-name> | <tp:taxon-name><tp:taxon-name-part taxon-name-part-type="order">Stylommatophora</tp:taxon-name-part></tp:taxon-name> | <tp:taxon-name><tp:taxon-name-part taxon-name-part-type="family">Xanthonychidae</tp:taxon-name-part></tp:taxon-name> |<tp:taxon-name><tp:taxon-name-part taxon-name-part-type="genus" reg="Humboldtiana">Humboldtiana</tp:taxon-name-part></tp:taxon-name> | <tp:taxon-name><tp:taxon-name-part taxon-name-part-type="genus" reg="Humboldtiana">Humboldtiana</tp:taxon-name-part></tp:taxon-name></named-content>; kingdom: <named-content xmlns:xlink="http://www.w3.org/1999/xlink" content-type="dwc:kingdom" xlink:type="simple"><tp:taxon-name><tp:taxon-name-part taxon-name-part-type="kingdom">Animalia</tp:taxon-name-part></tp:taxon-name></named-content>; phylum: <named-content xmlns:xlink="http://www.w3.org/1999/xlink" content-type="dwc:phylum" xlink:type="simple"><tp:taxon-name><tp:taxon-name-part taxon-name-part-type="phylum">Mollusca</tp:taxon-name-part></tp:taxon-name></named-content>; class: <named-content xmlns:xlink="http://www.w3.org/1999/xlink" content-type="dwc:class" xlink:type="simple"><tp:taxon-name><tp:taxon-name-part taxon-name-part-type="class">Gastropoda</tp:taxon-name-part></tp:taxon-name></named-content>; order: <named-content xmlns:xlink="http://www.w3.org/1999/xlink" content-type="dwc:order" xlink:type="simple"><tp:taxon-name><tp:taxon-name-part taxon-name-part-type="order">Stylommatophora</tp:taxon-name-part></tp:taxon-name></named-content>; family: <named-content xmlns:xlink="http://www.w3.org/1999/xlink" content-type="dwc:family" xlink:type="simple"><tp:taxon-name><tp:taxon-name-part taxon-name-part-type="family">Xanthonychidae</tp:taxon-name-part></tp:taxon-name></named-content>; genus: <named-content xmlns:xlink="http://www.w3.org/1999/xlink" content-type="dwc:genus" xlink:type="simple"><tp:taxon-name><tp:taxon-name-part taxon-name-part-type="genus">Humboldtiana</tp:taxon-name-part></tp:taxon-name></named-content>; subgenus: <named-content xmlns:xlink="http://www.w3.org/1999/xlink" content-type="dwc:subgenus" xlink:type="simple"><tp:taxon-name><tp:taxon-name-part taxon-name-part-type="subgenus">Humboldtiana</tp:taxon-name-part></tp:taxon-name></named-content>; specificEpithet: <named-content xmlns:xlink="http://www.w3.org/1999/xlink" content-type="dwc:specificEpithet" xlink:type="simple"><italic><tp:taxon-name><tp:taxon-name-part taxon-name-part-type="genus" reg="Humboldtiana"/><tp:taxon-name-part taxon-name-part-type="species" reg="dugesi">dugesi</tp:taxon-name-part></tp:taxon-name></italic></named-content>; taxonRank: <named-content xmlns:xlink="http://www.w3.org/1999/xlink" content-type="dwc:taxonRank" xlink:type="simple">species</named-content>; scientificNameAuthorship: <named-content xmlns:xlink="http://www.w3.org/1999/xlink" content-type="dwc:scientificNameAuthorship" xlink:type="simple">Mejía and López 2024</named-content>; nomenclaturalCode: <named-content xmlns:xlink="http://www.w3.org/1999/xlink" content-type="dwc:nomenclaturalCode" xlink:type="simple">ICZN</named-content>; taxonomicStatus: <named-content xmlns:xlink="http://www.w3.org/1999/xlink" content-type="dwc:taxonomicStatus" xlink:type="simple">accepted</named-content>; <bold>Location:</bold> continent: <named-content xmlns:xlink="http://www.w3.org/1999/xlink" content-type="dwc:continent" xlink:type="simple">North America</named-content>; country: <named-content xmlns:xlink="http://www.w3.org/1999/xlink" content-type="dwc:country" xlink:type="simple">Mexico</named-content>; countryCode: <named-content xmlns:xlink="http://www.w3.org/1999/xlink" content-type="dwc:countryCode" xlink:type="simple">MX</named-content>; stateProvince: <named-content xmlns:xlink="http://www.w3.org/1999/xlink" content-type="dwc:stateProvince" xlink:type="simple">Guanajuato</named-content>; county: <named-content xmlns:xlink="http://www.w3.org/1999/xlink" content-type="dwc:county" xlink:type="simple">Cuerámaro</named-content>; municipality: <named-content xmlns:xlink="http://www.w3.org/1999/xlink" content-type="dwc:municipality" xlink:type="simple">Cuerámaro</named-content>; locality: <named-content xmlns:xlink="http://www.w3.org/1999/xlink" content-type="dwc:locality" xlink:type="simple">Fuerte de los Remedios, 9 km South of Cuerámaro, Guanajuato</named-content>; verbatimLocality: <named-content xmlns:xlink="http://www.w3.org/1999/xlink" content-type="dwc:verbatimLocality" xlink:type="simple">9 km South of Cueramaro, Guanajuato</named-content>; verbatimElevation: <named-content xmlns:xlink="http://www.w3.org/1999/xlink" content-type="dwc:verbatimElevation" xlink:type="simple">1939 m</named-content>; verbatimCoordinates: <named-content xmlns:xlink="http://www.w3.org/1999/xlink" content-type="dwc:verbatimCoordinates" xlink:type="simple"><named-content content-type="dwc:verbatimCoordinates" xlink:type="simple">20°32.74308'N 101°40.00566'W</named-content></named-content>; verbatimLatitude: <named-content xmlns:xlink="http://www.w3.org/1999/xlink" content-type="dwc:verbatimLatitude" xlink:type="simple">20.545718</named-content>; verbatimLongitude: <named-content xmlns:xlink="http://www.w3.org/1999/xlink" content-type="dwc:verbatimLongitude" xlink:type="simple">-101.666761</named-content>; verbatimCoordinateSystem: <named-content xmlns:xlink="http://www.w3.org/1999/xlink" content-type="dwc:verbatimCoordinateSystem" xlink:type="simple">decimal degrees</named-content>; verbatimSRS: <named-content xmlns:xlink="http://www.w3.org/1999/xlink" content-type="dwc:verbatimSRS" xlink:type="simple">WGS84</named-content>; decimalLatitude: <named-content xmlns:xlink="http://www.w3.org/1999/xlink" content-type="dwc:decimalLatitude" xlink:type="simple">20.545718</named-content>; decimalLongitude: <named-content xmlns:xlink="http://www.w3.org/1999/xlink" content-type="dwc:decimalLongitude" xlink:type="simple">-101.666761</named-content>; geodeticDatum: <named-content xmlns:xlink="http://www.w3.org/1999/xlink" content-type="dwc:geodeticDatum" xlink:type="simple">WGS84</named-content>; coordinatePrecision: <named-content xmlns:xlink="http://www.w3.org/1999/xlink" content-type="dwc:coordinatePrecision" xlink:type="simple">0.00001</named-content>; georeferencedBy: <named-content xmlns:xlink="http://www.w3.org/1999/xlink" content-type="dwc:georeferencedBy" xlink:type="simple">Benjamín López</named-content>; georeferenceProtocol: <named-content xmlns:xlink="http://www.w3.org/1999/xlink" content-type="dwc:georeferenceProtocol" xlink:type="simple">GPS</named-content>; <bold>Identification:</bold> identifiedBy: <named-content xmlns:xlink="http://www.w3.org/1999/xlink" content-type="dwc:identifiedBy" xlink:type="simple">Omar Mejía and Benjamín López</named-content>; dateIdentified: <named-content xmlns:xlink="http://www.w3.org/1999/xlink" content-type="dwc:dateIdentified" xlink:type="simple">2024</named-content>; <bold>Event:</bold> samplingProtocol: <named-content xmlns:xlink="http://www.w3.org/1999/xlink" content-type="dwc:samplingProtocol" xlink:type="simple">by hand</named-content>; samplingEffort: <named-content xmlns:xlink="http://www.w3.org/1999/xlink" content-type="dwc:samplingEffort" xlink:type="simple">8 hours</named-content>; eventDate: <named-content xmlns:xlink="http://www.w3.org/1999/xlink" content-type="dwc:eventDate" xlink:type="simple">11-01-19</named-content>; eventTime: <named-content xmlns:xlink="http://www.w3.org/1999/xlink" content-type="dwc:eventTime" xlink:type="simple">14:00</named-content>; startDayOfYear: <named-content xmlns:xlink="http://www.w3.org/1999/xlink" content-type="dwc:startDayOfYear" xlink:type="simple">304</named-content>; endDayOfYear: <named-content xmlns:xlink="http://www.w3.org/1999/xlink" content-type="dwc:endDayOfYear" xlink:type="simple">365</named-content>; year: <named-content xmlns:xlink="http://www.w3.org/1999/xlink" content-type="dwc:year" xlink:type="simple">2019</named-content>; month: <named-content xmlns:xlink="http://www.w3.org/1999/xlink" content-type="dwc:month" xlink:type="simple">11</named-content>; day: <named-content xmlns:xlink="http://www.w3.org/1999/xlink" content-type="dwc:day" xlink:type="simple">1</named-content>; verbatimEventDate: <named-content xmlns:xlink="http://www.w3.org/1999/xlink" content-type="dwc:verbatimEventDate" xlink:type="simple">November 2019</named-content>; habitat: <named-content xmlns:xlink="http://www.w3.org/1999/xlink" content-type="dwc:habitat" xlink:type="simple">oak forest</named-content>; <bold>Record Level:</bold> language: <named-content xmlns:xlink="http://www.w3.org/1999/xlink" content-type="dwc:language" xlink:type="simple">en</named-content>; basisOfRecord: <named-content xmlns:xlink="http://www.w3.org/1999/xlink" content-type="dwc:basisOfRecord" xlink:type="simple">PreservedSpecimen</named-content></p></list-item></list></tp:treatment-sec><tp:treatment-sec sec-type="Description"><title>Description</title><p>
            <bold>Shell</bold>
          </p><p>Description is based on the holotype, the numbers in brackets refer to the paratype I and paratype II, respectively. The shape is globose, the outer lip slightly thickened, pale brown, with three dark-brown bands; in the holotype and paratype I, the third band is wider than the first two; in paratype II, the middle band is the widest; and the other two are barely perceptible. The interior of the shell is white and shiny and the bands are visible. Shell with 4.2 whorls (4.1, 4.0). Protoconch shell caramel in colour, with 1.8 whorls (1.8 whorls, 1.8 whorls); the first 1.3 whorls without sculpture, then some isolated granules from 1.4 to 1.5 and the rest of the protoconch with well-marked growth lines. Sculpture of teleoconch consisting of white growth lines and covered by small oval granules. The umbilicus is obliquely perforate. Parietal callus is thin, translucent and white. Shell height 27.3 mm (27.3 mm, 20.0 mm); shell diameter 36.1 mm (35.5 mm, 26.0 mm); aperture height 19.9 mm (18.0 mm, 14.6 mm); aperture diameter 19.1 mm (19.6 mm, 13.2 mm) (Fig. <xref ref-type="fig" rid="F11805613">1</xref> and Fig. <xref ref-type="fig" rid="F12133646">2</xref>).</p><p>
            <bold>Reproductive anatomy</bold>
          </p><p>Penis globose, 6.9 mm, interior of the penis with a stout verge extending half of the penis cavity. The penis retractor muscle is inserted at the base of the epiphallus, which is 11 mm long. The epiphallus is short, cylindrical and measures 10.9 mm. Flagellum long, 73 mm in length, is nearly 4.07x the combined length of the penis plus epiphallus. The genital atrium is short, measuring 2.5 mm. The lower vagina is short and slightly taller than half penis size, 3.65 mm, extending to the region of the dart sacs; four dart sacs approximately of the same size, 2 mm. The median vagina bears four dart glands, forming a ring just above the dart sacs, with the dart glands reaching a maximum height of 3.2 mm. The spermathecal duct is 52 mm in length, the spermatheca bears a caecum of 5.4 mm length and it adheres to the albumen gland, the spermatheca is elongated and sac-shaped, with a length of 4.7 mm (Fig. <xref ref-type="fig" rid="F11779847">3</xref>).</p></tp:treatment-sec><tp:treatment-sec sec-type="Diagnosis"><title>Diagnosis</title><p><italic><tp:taxon-name><tp:taxon-name-part taxon-name-part-type="genus" reg="Humboldtiana">Humboldtiana</tp:taxon-name-part><tp:taxon-name-part taxon-name-part-type="species" reg="dugesi">dugesi</tp:taxon-name-part></tp:taxon-name></italic> sp. nov. can be distinguished from other species included in the subgenus <tp:taxon-name><tp:taxon-name-part taxon-name-part-type="genus" reg="Humboldtiana"/><tp:taxon-name-part taxon-name-part-type="subgenus" reg="Humboldtiana">Humboldtiana</tp:taxon-name-part></tp:taxon-name> by a protoconch with growth lines and granulated microsculpture, in opposition to the rest of the species of the subgenus where the protoconch lacks sculpture. On the other hand, in the reproductive anatomy, <italic><tp:taxon-name><tp:taxon-name-part taxon-name-part-type="genus" reg="Humboldtiana">H.</tp:taxon-name-part><tp:taxon-name-part taxon-name-part-type="species" reg="dugesi">dugesi</tp:taxon-name-part></tp:taxon-name></italic> shared with <italic><tp:taxon-name><tp:taxon-name-part taxon-name-part-type="genus" reg="Humboldtiana">H.</tp:taxon-name-part><tp:taxon-name-part taxon-name-part-type="species" reg="potosiana">potosiana</tp:taxon-name-part></tp:taxon-name></italic> the presence of a globose penis, but in <italic><tp:taxon-name><tp:taxon-name-part taxon-name-part-type="genus" reg="Humboldtiana">H.</tp:taxon-name-part><tp:taxon-name-part taxon-name-part-type="species" reg="dugesi">dugesi</tp:taxon-name-part></tp:taxon-name></italic>, the penis bears a stout verge that covers half of the penis cavity; also, in <italic><tp:taxon-name><tp:taxon-name-part taxon-name-part-type="genus" reg="Humboldtiana">H.</tp:taxon-name-part><tp:taxon-name-part taxon-name-part-type="species" reg="dugesi">dugesi</tp:taxon-name-part></tp:taxon-name></italic>, the flagellum is long, 4x the combined length of the penis plus epiphallus; meanwhile, in <italic><tp:taxon-name><tp:taxon-name-part taxon-name-part-type="genus" reg="Humboldtiana">H.</tp:taxon-name-part><tp:taxon-name-part taxon-name-part-type="species" reg="potosiana">potosiana</tp:taxon-name-part></tp:taxon-name></italic>, the flagellum is short, barely 1x the combined length of the penis plus epiphallus.</p></tp:treatment-sec><tp:treatment-sec sec-type="Etymology"><title>Etymology</title><p>This species is dedicated to the French-Mexican naturalist of the 19<sup>th</sup> century, Alfredo Dugès, a pioneer in the study of natural history in Mexico, particularly in the state of Guanajuato.</p></tp:treatment-sec><tp:treatment-sec sec-type="Distribution"><title>Distribution</title><p>Mexico: Guanajuato; Cuerámaro; Sierra de Penjamo; Fuerte de los Remedios, only known from type locality.</p></tp:treatment-sec><tp:treatment-sec sec-type="Ecology"><title>Ecology</title><p>Three individuals were collected active in rock crevices during the day, two empty shells were collected in leaf litter, at an altitude of 1939 m a.s.l. The vegetation of the type locality is a temperate subhumid oak forest.</p></tp:treatment-sec><tp:treatment-sec sec-type="Taxon discussion"><title>Taxon discussion</title><p>The new species described in this paper could be assigned to the <italic><tp:taxon-name><tp:taxon-name-part taxon-name-part-type="genus" reg="Humboldtiana">Humboldtiana</tp:taxon-name-part><tp:taxon-name-part taxon-name-part-type="species" reg="buffoniana">buffoniana</tp:taxon-name-part></tp:taxon-name></italic> species group of the subgenus <tp:taxon-name><tp:taxon-name-part taxon-name-part-type="genus" reg="Humboldtiana"/><tp:taxon-name-part taxon-name-part-type="subgenus" reg="Humboldtiana">Humboldtiana</tp:taxon-name-part></tp:taxon-name> by the almost smooth sculpture of the protoconch and the dart glands just above the dart sacs. The <tp:taxon-name><tp:taxon-name-part taxon-name-part-type="genus" reg="Humboldtiana">Humboldtiana</tp:taxon-name-part> (<tp:taxon-name-part taxon-name-part-type="subgenus" reg="Humboldtiana">Humboldtiana</tp:taxon-name-part>) <tp:taxon-name-part taxon-name-part-type="species" reg="buffoniana">buffoniana</tp:taxon-name-part></tp:taxon-name> group comprises 20 species distributed from the border between New Mexico and Texas (<italic><tp:taxon-name><tp:taxon-name-part taxon-name-part-type="genus" reg="Humboldtiana">Humboldtiana</tp:taxon-name-part><tp:taxon-name-part taxon-name-part-type="species" reg="ultima">ultima</tp:taxon-name-part></tp:taxon-name></italic>) to the Mexican Transvolcanic Belt (Fig. <xref ref-type="fig" rid="F11779845">4</xref>). Since most of the species of the genus show an insular distribution and are only known from the type locality, we only compare the new species to the four closely-geographically distributed species of the <tp:taxon-name><tp:taxon-name-part taxon-name-part-type="genus" reg="Humboldtiana">Humboldtiana</tp:taxon-name-part> (<tp:taxon-name-part taxon-name-part-type="subgenus" reg="Humboldtiana">Humboldtiana</tp:taxon-name-part>) <tp:taxon-name-part taxon-name-part-type="species" reg="buffoniana">buffoniana</tp:taxon-name-part></tp:taxon-name> group, <italic><tp:taxon-name><tp:taxon-name-part taxon-name-part-type="genus" reg="Humboldtiana">Humboldtiana</tp:taxon-name-part><tp:taxon-name-part taxon-name-part-type="species" reg="potosiana">potosiana</tp:taxon-name-part></tp:taxon-name></italic> Pilsbry, 1927 from Sierra de San Miguelito, San Luis Potosí (<xref ref-type="bibr" rid="B11840073">Pilsbry 1927</xref>); <italic><tp:taxon-name><tp:taxon-name-part taxon-name-part-type="genus" reg="Humboldtiana">H.</tp:taxon-name-part><tp:taxon-name-part taxon-name-part-type="species" reg="salviahispanica">salviahispanica</tp:taxon-name-part></tp:taxon-name></italic> (<xref ref-type="bibr" rid="B11840064">Mejía et al. 2009</xref>) from Huichapan, Hidalgo, <italic><tp:taxon-name><tp:taxon-name-part taxon-name-part-type="genus" reg="Humboldtiana">H.</tp:taxon-name-part><tp:taxon-name-part taxon-name-part-type="species" reg="queretaroana">queretaroana</tp:taxon-name-part></tp:taxon-name></italic> (<xref ref-type="bibr" rid="B11840082">Dall 1897</xref>) and <italic><tp:taxon-name><tp:taxon-name-part taxon-name-part-type="genus" reg="Humboldtiana">H.</tp:taxon-name-part><tp:taxon-name-part taxon-name-part-type="species" reg="pinicola">pinicola</tp:taxon-name-part></tp:taxon-name></italic> (<xref ref-type="bibr" rid="B11840037">Thompson and Brewer 2000</xref>), both from the Municipality of Pinal de Amoles in the Sierra Gorda of Querétaro (Fig. <xref ref-type="fig" rid="F11779845">4</xref>, Suppl. material <xref ref-type="supplementary-material" rid="S11779849">1</xref>). <italic><tp:taxon-name><tp:taxon-name-part taxon-name-part-type="genus" reg="Humboldtiana">Humboldtiana</tp:taxon-name-part><tp:taxon-name-part taxon-name-part-type="species" reg="dugesi">dugesi</tp:taxon-name-part></tp:taxon-name></italic> has a small shell that is similar to <italic><tp:taxon-name><tp:taxon-name-part taxon-name-part-type="genus" reg="Humboldtiana">H.</tp:taxon-name-part><tp:taxon-name-part taxon-name-part-type="species" reg="salviahispanica">salviahispanica</tp:taxon-name-part></tp:taxon-name></italic> and <italic><tp:taxon-name><tp:taxon-name-part taxon-name-part-type="genus" reg="Humboldtiana">H.</tp:taxon-name-part><tp:taxon-name-part taxon-name-part-type="species" reg="potosiana">potosiana</tp:taxon-name-part></tp:taxon-name></italic>; also, the number of whorls and shell sculpture are similar; however, <italic><tp:taxon-name><tp:taxon-name-part taxon-name-part-type="genus" reg="Humboldtiana">H.</tp:taxon-name-part><tp:taxon-name-part taxon-name-part-type="species" reg="dugesi">dugesi</tp:taxon-name-part></tp:taxon-name></italic> can be diagnosed by the presence of growth lines and isolated granules in the protoconch, the last of which is a unique character within the genus. On the other hand, in the reproductive anatomy, <italic><tp:taxon-name><tp:taxon-name-part taxon-name-part-type="genus" reg="Humboldtiana">H.</tp:taxon-name-part><tp:taxon-name-part taxon-name-part-type="species" reg="dugesi">dugesi</tp:taxon-name-part></tp:taxon-name></italic> shares with <italic><tp:taxon-name><tp:taxon-name-part taxon-name-part-type="genus" reg="Humboldtiana">H.</tp:taxon-name-part><tp:taxon-name-part taxon-name-part-type="species" reg="potosiana">potosiana</tp:taxon-name-part></tp:taxon-name></italic> a globose penis, but in <italic><tp:taxon-name><tp:taxon-name-part taxon-name-part-type="genus" reg="Humboldtiana">H.</tp:taxon-name-part><tp:taxon-name-part taxon-name-part-type="species" reg="dugesi">dugesi</tp:taxon-name-part></tp:taxon-name></italic>, the epiphallus is long and cylindrical, the flagellum is long and 4x the combined length of the penis + epiphallus and the spermathecal appendix is present. In contrast, in <italic><tp:taxon-name><tp:taxon-name-part taxon-name-part-type="genus" reg="Humboldtiana">H.</tp:taxon-name-part><tp:taxon-name-part taxon-name-part-type="species" reg="potosiana">potosiana</tp:taxon-name-part></tp:taxon-name></italic>, the epiphallus is short and stout, the flagellus is short, barely 1x the combined length of the penis + epiphallus and the spermathecal appendix is absent (Table <xref ref-type="table" rid="T11842432">1</xref>).</p></tp:treatment-sec><tp:treatment-sec><!--Section generated to contain objects referenced in tp:taxon-treatment.--><fig id="F11805613" position="float" orientation="portrait"><object-id xmlns:xlink="http://www.w3.org/1999/xlink" content-type="arpha" xlink:type="simple">62AE7FE4-2508-50BC-9FF7-9E511FACAFF3</object-id><object-id xmlns:xlink="http://www.w3.org/1999/xlink" content-type="doi" xlink:type="simple">10.3897/BDJ.12.e132797.figure1</object-id><label>Figure 1.</label><caption><p><italic><tp:taxon-name><tp:taxon-name-part taxon-name-part-type="genus" reg="Humboldtiana">Humboldtiana</tp:taxon-name-part><tp:taxon-name-part taxon-name-part-type="species" reg="dugesi">dugesi</tp:taxon-name-part></tp:taxon-name></italic> sp. nov. holotype CNMO8475.</p></caption><graphic xmlns:xlink="http://www.w3.org/1999/xlink" xlink:href="bdj-12-e132797-g001.jpg" position="float" id="oo_1147816.jpg" orientation="portrait" xlink:type="simple"><uri content-type="original_file" xlink:type="simple">https://binary.pensoft.net/fig/1147816</uri></graphic></fig><fig id="F12133646" position="float" orientation="portrait"><object-id xmlns:xlink="http://www.w3.org/1999/xlink" content-type="arpha" xlink:type="simple">3B246FE3-41DB-5771-89C4-0F6189745178</object-id><object-id xmlns:xlink="http://www.w3.org/1999/xlink" content-type="doi" xlink:type="simple">10.3897/BDJ.12.e132797.figure2</object-id><label>Figure 2.</label><caption><p><italic><tp:taxon-name><tp:taxon-name-part taxon-name-part-type="genus" reg="Humboldtiana">Humboldtiana</tp:taxon-name-part><tp:taxon-name-part taxon-name-part-type="species" reg="dugesi">dugesi</tp:taxon-name-part></tp:taxon-name></italic> sp. nov. holotype CNMO8475 showing the details of the protoconch.</p></caption><graphic xmlns:xlink="http://www.w3.org/1999/xlink" xlink:href="bdj-12-e132797-g002.jpg" position="float" id="oo_1147817.jpg" orientation="portrait" xlink:type="simple"><uri content-type="original_file" xlink:type="simple">https://binary.pensoft.net/fig/1147817</uri></graphic></fig><fig id="F11779847" position="float" orientation="portrait"><object-id xmlns:xlink="http://www.w3.org/1999/xlink" content-type="arpha" xlink:type="simple">91278715-509A-51DB-AE70-76D903FBB623</object-id><object-id xmlns:xlink="http://www.w3.org/1999/xlink" content-type="doi" xlink:type="simple">10.3897/BDJ.12.e132797.figure3</object-id><label>Figure 3.</label><caption><p>Reproductive anatomy of <italic><tp:taxon-name><tp:taxon-name-part taxon-name-part-type="genus" reg="Humboldtiana">Humboldtiana</tp:taxon-name-part><tp:taxon-name-part taxon-name-part-type="species" reg="dugesi">dugesi</tp:taxon-name-part></tp:taxon-name></italic> sp. nov. holotype CNMO8475. Abbreviations: cae, spermathecal caecum; dgla, dart glands; ds, dart sacs; epi, epiphallus; fla, flagellum; gen atr, genital atrium; pen, penis; pr, penis retractor; spd, spermathecal duct; spt, spermatheca; vag, vagina; vd, vas deferens.</p></caption><graphic xmlns:xlink="http://www.w3.org/1999/xlink" xlink:href="bdj-12-e132797-g003.gif" position="float" id="oo_1085300.gif" orientation="portrait" xlink:type="simple"><uri content-type="original_file" xlink:type="simple">https://binary.pensoft.net/fig/1085300</uri></graphic></fig><fig id="F11779845" position="float" orientation="portrait"><object-id xmlns:xlink="http://www.w3.org/1999/xlink" content-type="arpha" xlink:type="simple">94C6DD84-A25D-5957-855B-B91AE6B8466C</object-id><object-id xmlns:xlink="http://www.w3.org/1999/xlink" content-type="doi" xlink:type="simple">10.3897/BDJ.12.e132797.figure4</object-id><label>Figure 4.</label><caption><p>Geographic distribution of the species included in the genus <italic><tp:taxon-name><tp:taxon-name-part taxon-name-part-type="genus" reg="Humboldtiana">Humboldtiana</tp:taxon-name-part></tp:taxon-name></italic>. The star represents the collection record of <italic><tp:taxon-name><tp:taxon-name-part taxon-name-part-type="genus" reg="Humboldtiana">Humboldtiana</tp:taxon-name-part><tp:taxon-name-part taxon-name-part-type="species" reg="dugesi">dugesi</tp:taxon-name-part></tp:taxon-name></italic> sp. nov. described in this paper. For details of the collection records of each species, please see the Supplementary file. Records of the species included in the <italic><tp:taxon-name><tp:taxon-name-part taxon-name-part-type="genus" reg="Humboldtiana">Humboldtiana</tp:taxon-name-part><tp:taxon-name-part taxon-name-part-type="species" reg="buffoniana">buffoniana</tp:taxon-name-part></tp:taxon-name></italic> species group are marked in red.</p></caption><graphic xmlns:xlink="http://www.w3.org/1999/xlink" xlink:href="bdj-12-e132797-g004.gif" position="float" id="oo_1138307.gif" orientation="portrait" xlink:type="simple"><uri content-type="original_file" xlink:type="simple">https://binary.pensoft.net/fig/1138307</uri></graphic></fig><supplementary-material xmlns:xlink="http://www.w3.org/1999/xlink" id="S11779849" orientation="portrait" position="float" xlink:type="simple"><object-id content-type="arpha" xlink:type="simple">1F6CF336-D136-59E9-8269-275B7FFD1D18</object-id><object-id content-type="doi" xlink:type="simple">10.3897/BDJ.12.e132797.suppl1</object-id><label>Supplementary material 1</label><caption><p>Collection records of the species currently recognised in the genus <tp:taxon-name><tp:taxon-name-part taxon-name-part-type="genus" reg="Humboldtiana">Humboldtiana</tp:taxon-name-part></tp:taxon-name></p></caption><statement content-type="dataType"><label>Data type</label><p>occurrences</p></statement><statement content-type="notes"><label>Brief description</label><p>The table contains the collection records of all currently recognised species of the genus <italic><tp:taxon-name><tp:taxon-name-part taxon-name-part-type="genus" reg="Humboldtiana">Humboldtiana</tp:taxon-name-part></tp:taxon-name></italic> including the geographic coordinates of <italic><tp:taxon-name><tp:taxon-name-part taxon-name-part-type="genus" reg="Humboldtiana">Humboldtiana</tp:taxon-name-part><tp:taxon-name-part taxon-name-part-type="species" reg="dugesi">dugesi</tp:taxon-name-part></tp:taxon-name></italic> sp. nov. described in this paper.</p></statement><p>File: oo_1085301.xlsx</p><media xlink:href="bdj-12-e132797-s001.xlsx" mimetype="Microsoft Excel Document" mime-subtype="xlsx" position="float" orientation="portrait" xlink:type="simple"><uri content-type="original_file" xlink:type="simple">https://binary.pensoft.net/file/1085301</uri></media><attrib specific-use="authors">Omar Mejía and Benjamín López-López</attrib></supplementary-material><table-wrap id="T11842432" position="float" orientation="portrait"><label>Table 1.</label><caption><p>Species included in the <italic><tp:taxon-name><tp:taxon-name-part taxon-name-part-type="genus" reg="Humboldtiana">Humboldtiana</tp:taxon-name-part><tp:taxon-name-part taxon-name-part-type="species" reg="buffoniana">buffoniana</tp:taxon-name-part></tp:taxon-name></italic> species group used for comparison with the new species.</p></caption><table rules="all" border="0"><tbody><tr><td rowspan="1" colspan="1">Character</td><td rowspan="1" colspan="1"><italic><tp:taxon-name><tp:taxon-name-part taxon-name-part-type="genus" reg="Humboldtiana">H.</tp:taxon-name-part><tp:taxon-name-part taxon-name-part-type="species" reg="dugesi">dugesi</tp:taxon-name-part></tp:taxon-name></italic> holotype</td><td rowspan="1" colspan="1">
              <italic>
                <tp:taxon-name><tp:taxon-name-part taxon-name-part-type="genus" reg="Humboldtiana">H.</tp:taxon-name-part><tp:taxon-name-part taxon-name-part-type="species" reg="salviahispanica">salviahispanica</tp:taxon-name-part></tp:taxon-name>
              </italic>
            </td><td rowspan="1" colspan="1">
              <italic>
                <tp:taxon-name><tp:taxon-name-part taxon-name-part-type="genus" reg="Humboldtiana">H.</tp:taxon-name-part><tp:taxon-name-part taxon-name-part-type="species" reg="pinicola">pinicola</tp:taxon-name-part></tp:taxon-name>
              </italic>
            </td><td rowspan="1" colspan="1">
              <italic>
                <tp:taxon-name><tp:taxon-name-part taxon-name-part-type="genus" reg="Humboldtiana">H.</tp:taxon-name-part><tp:taxon-name-part taxon-name-part-type="species" reg="potosiana">potosiana</tp:taxon-name-part></tp:taxon-name>
              </italic>
            </td><td rowspan="1" colspan="1">
              <italic>
                <tp:taxon-name><tp:taxon-name-part taxon-name-part-type="genus" reg="Humboldtiana">H.</tp:taxon-name-part><tp:taxon-name-part taxon-name-part-type="species" reg="queretaroana">queretaroana</tp:taxon-name-part></tp:taxon-name>
              </italic>
            </td></tr><tr><td rowspan="1" colspan="1">Shell size</td><td rowspan="1" colspan="1">small 27 mm height</td><td rowspan="1" colspan="1">small 22 mm height</td><td rowspan="1" colspan="1">large 38 mm height</td><td rowspan="1" colspan="1">small 24 mm height</td><td rowspan="1" colspan="1">large 37 mm height</td></tr><tr><td rowspan="1" colspan="1">Number of whorls</td><td rowspan="1" colspan="1">4.2</td><td rowspan="1" colspan="1">4.1-4.2</td><td rowspan="1" colspan="1">4.4-4.8</td><td rowspan="1" colspan="1">4.2</td><td rowspan="1" colspan="1">5</td></tr><tr><td rowspan="1" colspan="1">bands' colour pattern</td><td rowspan="1" colspan="1">dark brown visible at the interior</td><td rowspan="1" colspan="1">chestnut to dark brown visible at the interior</td><td rowspan="1" colspan="1">black visible at the interior</td><td rowspan="1" colspan="1">dark brown with a reddish tinge</td><td rowspan="1" colspan="1">absent</td></tr><tr><td rowspan="1" colspan="1">Shell sculpture</td><td rowspan="1" colspan="1">growth lines and granules</td><td rowspan="1" colspan="1">growth lines and granules</td><td rowspan="1" colspan="1">growth lines and granules</td><td rowspan="1" colspan="1">growth lines and granules</td><td rowspan="1" colspan="1">growth lines and granules</td></tr><tr><td rowspan="1" colspan="1">embryonic shell whorls</td><td rowspan="1" colspan="1">1.8</td><td rowspan="1" colspan="1">1.5-1.6</td><td rowspan="1" colspan="1">1.6-1.7</td><td rowspan="1" colspan="1">1.5</td><td rowspan="1" colspan="1">1.5</td></tr><tr><td rowspan="1" colspan="1">embryonic shell sculpture</td><td rowspan="1" colspan="1">1.3 smooth, then isolated granules and growth lines</td><td rowspan="1" colspan="1">1.0 smooth then almost imperceptible growth lines</td><td rowspan="1" colspan="1">smooth</td><td rowspan="1" colspan="1">smooth</td><td rowspan="1" colspan="1">smooth</td></tr><tr><td rowspan="1" colspan="1">Penis</td><td rowspan="1" colspan="1">globose<break/>6.9 mm</td><td rowspan="1" colspan="1">short and stocky<break/>7.8 mm</td><td rowspan="1" colspan="1">short and stocky<break/>9. 6 mm</td><td rowspan="1" colspan="1">globose</td><td rowspan="1" colspan="1">NA</td></tr><tr><td rowspan="1" colspan="1">verge</td><td rowspan="1" colspan="1">stout covering half penis cavity</td><td rowspan="1" colspan="1">large and broadened composed of two lobes</td><td rowspan="1" colspan="1">long and extending to opening vagina with three or four lobes</td><td rowspan="1" colspan="1">NA</td><td rowspan="1" colspan="1">NA</td></tr><tr><td rowspan="1" colspan="1">epiphallus</td><td rowspan="1" colspan="1">long and cylindrical<break/>11 mm</td><td rowspan="1" colspan="1">long and cylindrical<break/>16 mm</td><td rowspan="1" colspan="1">short and stout<break/>7 mm</td><td rowspan="1" colspan="1">short and stout</td><td rowspan="1" colspan="1">NA</td></tr><tr><td rowspan="1" colspan="1">flagellum</td><td rowspan="1" colspan="1">long 73 mm</td><td rowspan="1" colspan="1">short 35 mm</td><td rowspan="1" colspan="1">short 36 mm</td><td rowspan="1" colspan="1">short</td><td rowspan="1" colspan="1">NA</td></tr><tr><td rowspan="1" colspan="1">flagellum/ penis + epiphallus</td><td rowspan="1" colspan="1">4.07 times</td><td rowspan="1" colspan="1">1.68 times</td><td rowspan="1" colspan="1">1.7-2.6 times</td><td rowspan="1" colspan="1">maybe 1 times</td><td rowspan="1" colspan="1">NA</td></tr><tr><td rowspan="1" colspan="1">dart size length</td><td rowspan="1" colspan="1">2 mm</td><td rowspan="1" colspan="1">1.5 mm</td><td rowspan="1" colspan="1">four darts of unequal size</td><td rowspan="1" colspan="1">NA</td><td rowspan="1" colspan="1">NA</td></tr><tr><td rowspan="1" colspan="1">glands height</td><td rowspan="1" colspan="1">3.2 mm</td><td rowspan="1" colspan="1">2 mm</td><td rowspan="1" colspan="1">NA</td><td rowspan="1" colspan="1">NA</td><td rowspan="1" colspan="1">NA</td></tr><tr><td rowspan="1" colspan="1">spermathecal duct length</td><td rowspan="1" colspan="1">52 mm</td><td rowspan="1" colspan="1">40 mm</td><td rowspan="1" colspan="1">36 mm</td><td rowspan="1" colspan="1">NA</td><td rowspan="1" colspan="1">NA</td></tr><tr><td rowspan="1" colspan="1">spermathecal caecum length</td><td rowspan="1" colspan="1">5.4 mm</td><td rowspan="1" colspan="1">5 mm</td><td rowspan="1" colspan="1">5.4 mm</td><td rowspan="1" colspan="1">caecum absent</td><td rowspan="1" colspan="1">NA</td></tr><tr><td rowspan="1" colspan="1">spermathecal length</td><td rowspan="1" colspan="1">4.7 mm</td><td rowspan="1" colspan="1">7 mm</td><td rowspan="1" colspan="1">25 mm</td><td rowspan="1" colspan="1">NA</td><td rowspan="1" colspan="1">NA</td></tr><tr><td rowspan="1" colspan="6">Note: <italic><tp:taxon-name><tp:taxon-name-part taxon-name-part-type="genus" reg="Humboldtiana">Humboldtiana</tp:taxon-name-part><tp:taxon-name-part taxon-name-part-type="species" reg="queretaroana">queretaroana</tp:taxon-name-part></tp:taxon-name></italic> is only known from the original description (<xref ref-type="bibr" rid="B11840082">Dall 1897</xref>). In <italic><tp:taxon-name><tp:taxon-name-part taxon-name-part-type="genus" reg="Humboldtiana">H.</tp:taxon-name-part><tp:taxon-name-part taxon-name-part-type="species" reg="potosiana">potosiana</tp:taxon-name-part></tp:taxon-name></italic>, the size of the organs is not available (NA).</td></tr></tbody></table></table-wrap></tp:treatment-sec><ref-list><ref id="B11840073"><element-citation xmlns:xlink="http://www.w3.org/1999/xlink" publication-type="article" xlink:type="simple"><person-group person-group-type="author"><name name-style="western"><surname>Pilsbry</surname><given-names>H. A.</given-names></name></person-group><year>1927</year><article-title>The structure and affinities of <italic><tp:taxon-name><tp:taxon-name-part taxon-name-part-type="genus" reg="Humboldtiana">Humboldtiana</tp:taxon-name-part></tp:taxon-name></italic> and related helicid genera of Mexico and Texas</article-title><source>Proceedings of the Academy of Natural Sciences Philadelphia</source><volume>79</volume><fpage>165</fpage><lpage>192</lpage></element-citation></ref><ref id="B11840064"><element-citation xmlns:xlink="http://www.w3.org/1999/xlink" publication-type="article" xlink:type="simple"><person-group person-group-type="author"><name name-style="western"><surname>Mejía</surname><given-names>O</given-names></name><name name-style="western"><surname>Naranjo-García</surname><given-names>E</given-names></name><name name-style="western"><surname>Polaco</surname><given-names>OJ</given-names></name></person-group><year>2009</year><article-title>Three new species of <italic><tp:taxon-name><tp:taxon-name-part taxon-name-part-type="genus" reg="Humboldtiana">Humboldtiana</tp:taxon-name-part></tp:taxon-name></italic> (<tp:taxon-name><tp:taxon-name-part taxon-name-part-type="class">Gastropoda</tp:taxon-name-part></tp:taxon-name>: <tp:taxon-name><tp:taxon-name-part taxon-name-part-type="infraclass">Pulmonata</tp:taxon-name-part></tp:taxon-name>: <tp:taxon-name><tp:taxon-name-part taxon-name-part-type="family">Humboldtianidae</tp:taxon-name-part></tp:taxon-name>) from Mexico</article-title><source>The Nautilus</source><volume>123</volume><fpage>313</fpage><lpage>316</lpage></element-citation></ref><ref id="B11840082"><element-citation xmlns:xlink="http://www.w3.org/1999/xlink" publication-type="article" xlink:type="simple"><person-group person-group-type="author"><name name-style="western"><surname>Dall</surname><given-names>W H</given-names></name></person-group><year>1897</year><article-title>New species of Mexican land shells</article-title><source>The Nautilus</source><volume>11</volume><fpage>73</fpage><lpage>74</lpage></element-citation></ref><ref id="B11840037"><element-citation xmlns:xlink="http://www.w3.org/1999/xlink" publication-type="article" xlink:type="simple"><person-group person-group-type="author"><name name-style="western"><surname>Thompson</surname><given-names>Fred G.</given-names></name><name name-style="western"><surname>Brewer</surname><given-names>Greg P.</given-names></name></person-group><year>2000</year><article-title>Landsnails of the genus <italic><tp:taxon-name><tp:taxon-name-part taxon-name-part-type="genus" reg="Humboldtiana">Humboldtiana</tp:taxon-name-part></tp:taxon-name></italic> from northern Mexico (<tp:taxon-name><tp:taxon-name-part taxon-name-part-type="class">Gastropoda</tp:taxon-name-part></tp:taxon-name>, <tp:taxon-name><tp:taxon-name-part taxon-name-part-type="infraclass">Pulmonata</tp:taxon-name-part></tp:taxon-name>, <tp:taxon-name><tp:taxon-name-part taxon-name-part-type="superfamily">Helicoidea</tp:taxon-name-part></tp:taxon-name>, <tp:taxon-name><tp:taxon-name-part taxon-name-part-type="family">Humboldtianidae</tp:taxon-name-part></tp:taxon-name>)</article-title><source>Bulletin of the Florida Museum of Natural History</source><volume>43</volume><issue>2</issue><fpage>49</fpage><lpage>77</lpage><pub-id pub-id-type="doi">10.58782/flmnh.isrx2170</pub-id></element-citation></ref></ref-list></tp:taxon-treatment>
