# Supplementary material for: A new species of the genus Humboldtiana (Gastropoda, Stylommatophora, Xanthonychidae) from Sierra de Penjamo, Guanajuato, Mexico
Source: Biodivers Data J. 2024 Oct 11;12:e132797. doi: 10.3897/BDJ.12.e132797 (PMC11489698; doi:10.3897/BDJ.12.e132797)
Supplement: Supplementary material 1 — Collection records of the species currently recognised in the genus Humboldtiana [file bdj-12-e132797-s001.xlsx]

## Sheet: Humboldtiana2.csv
Species	Latitude	Longitude
Humboldtiana_(Aglotrochus)_tanymastix	28.6	-105.9
Humboldtiana_(Clydonacme)_hogeana	30.3167	-108.083
Humboldtiana_(Clydonacme)_hogeana	30.3	-108.067
Humboldtiana_(Clydonacme)_hogeana	30.3508	-108.067
Humboldtiana_(Clydonacme)_hogeana	28.6333	-106.083
Humboldtiana_(Clydonacme)_oberon	28.79	-106.462
Humboldtiana_(Clydonacme)_paquimei	30.1747	-108.311
Humboldtiana_(Clydonacme)_princeps	28.6167	-106.167
Humboldtiana_(Clydonacme)_princeps	28.5504	-106.178
Humboldtiana_(Clydonacme)_regula	29.7667	-107.63
Humboldtiana_(Clydonacme)_regula	29.7733	-107.625
Humboldtiana_(Clydonacme)_regula	29.7667	-107.637
Humboldtiana_(Clydonacme)_spectabile	29.6667	-107.5
Humboldtiana_(Clydonacme)_titania	28.8017	-106.48
Humboldtiana_(Gymnopallax)_cicatricosa	28.1783	-107.392
Humboldtiana_(Gymnopallax)_cicatricosa	26.9931	-105.265
Humboldtiana_(Gymnopallax)_ootamorum	28.3683	-108.874
Humboldtiana_(Gymnopallax)_sylvania	27.4742	-107.516
Humboldtiana_(Humboldtiana)_agavophila	29.2489	-103.373
Humboldtiana_(Humboldtiana)_aurea	30.1597	-108.566
Humboldtiana_(Humboldtiana)_balanites	27.7317	-107.623
Humboldtiana_(Humboldtiana)_balanites	27.7317	-107.392
Humboldtiana_(Humboldtiana)_balanites	27.7032	-107.589
Humboldtiana_(Humboldtiana)_bicincta	24.695	-101.65
Humboldtiana_(Humboldtiana)_buffoniana	19.7301	-99.463
Humboldtiana_(Humboldtiana)_buffoniana	19.1043	-99.7586
Humboldtiana_(Humboldtiana)_buffoniana	19.6378	-99.4906
Humboldtiana_(Humboldtiana)_buffoniana	19.0291	-99.3244
Humboldtiana_(Humboldtiana)_buffoniana	19.35	-98.7767
Humboldtiana_(Humboldtiana)_buffoniana	19.4386	-98.7472
Humboldtiana_(Humboldtiana)_buffoniana	19.0665	-98.6387
Humboldtiana_(Humboldtiana)_buffoniana	19.288	-99.3114
Humboldtiana_(Humboldtiana)_buffoniana	19.3	-99.2833
Humboldtiana_(Humboldtiana)_buffoniana	19.25	-99.1667
Humboldtiana_(Humboldtiana)_buffoniana	19.4342	-99.1386
Humboldtiana_(Humboldtiana)_cheatumi	30.5749	-104.022
Humboldtiana_(Humboldtiana)_cheatumi	30.5749	-104.022
Humboldtiana_(Humboldtiana)_cheatumi	30.58	-103.9
Humboldtiana_(Humboldtiana)_cheatumi	30.58	-103.9
Humboldtiana_(Humboldtiana)_cheatumi	30.5882	-103.895
Humboldtiana_(Humboldtiana)_cheatumi	30.6492	-103.81
Humboldtiana_(Humboldtiana)_cheatumi	30.6852	-104.228
Humboldtiana_(Humboldtiana)_chisosensis	32.17	-103.17
Humboldtiana_(Humboldtiana)_chisosensis	29.2394	-103.299
Humboldtiana_(Humboldtiana)_chisosensis	29.2677	-103.287
Humboldtiana_(Humboldtiana)_chisosensis	29.2766	-103.302
Humboldtiana_(Humboldtiana)_chisosensis	29.3412	-103.197
Humboldtiana_(Humboldtiana)_chrysogona	24.6333	-101.458
Humboldtiana_(Humboldtiana)_chrysogona	24.6074	-101.428
Humboldtiana_(Humboldtiana)_corruga	27.265	-107.128
Humboldtiana_(Humboldtiana)_corruga	27.272	-107.13
Humboldtiana_(Humboldtiana)_corruga	27.4386	-107.505
Humboldtiana_(Humboldtiana)_corruga	27.2647	-107.13
Humboldtiana_(Humboldtiana)_dugesi n.sp.	20.5417	-101.668
Humboldtiana_(Humboldtiana)_durangoensis	23.5189	-104.849
Humboldtiana_(Humboldtiana)_durangoensis	25.273	-105.649
Humboldtiana_(Humboldtiana)_durangoensis	25.1595	-105.481
Humboldtiana_(Humboldtiana)_durangoensis	25.1666	-105.518
Humboldtiana_(Humboldtiana)_durangoensis	25.0882	-105.547
Humboldtiana_(Humboldtiana)_durangoensis	25.0271	-105.728
Humboldtiana_(Humboldtiana)_durangoensis	23.8251	-105.42
Humboldtiana_(Humboldtiana)_durangoensis	24.9167	-105.7
Humboldtiana_(Humboldtiana)_durangoensis	25.3667	-105.7
Humboldtiana_(Humboldtiana)_durangoensis	23.4	-105.4
Humboldtiana_(Humboldtiana)_durangoensis	23.7606	-104.989
Humboldtiana_(Humboldtiana)_durangoensis	25.9316	-105.954
Humboldtiana_(Humboldtiana)_durangoensis	25.2111	-105.683
Humboldtiana_(Humboldtiana)_durangoensis	25.1875	-105.785
Humboldtiana_(Humboldtiana)_durangoensis	25.1486	-105.701
Humboldtiana_(Humboldtiana)_durangoensis	23.4342	-105.468
Humboldtiana_(Humboldtiana)_durangoensis	25.9693	-105.978
Humboldtiana_(Humboldtiana)_durangoensis	24.1719	-105.454
Humboldtiana_(Humboldtiana)_durangoensis	24.0994	-105.55
Humboldtiana_(Humboldtiana)_durangoensis	23.5609	-105.373
Humboldtiana_(Humboldtiana)_durangoensis	23.61	-105.404
Humboldtiana_(Humboldtiana)_durangoensis	23.6552	-105.127
Humboldtiana_(Humboldtiana)_durangoensis	23.529	-105.722
Humboldtiana_(Humboldtiana)_durangoensis	25.1564	-105.496
Humboldtiana_(Humboldtiana)_durangoensis	25.084	-105.548
Humboldtiana_(Humboldtiana)_durangoensis	25.0582	-105.667
Humboldtiana_(Humboldtiana)_durangoensis	25.0295	-105.949
Humboldtiana_(Humboldtiana)_durangoensis	25.2735	-105.616
Humboldtiana_(Humboldtiana)_edesma	25.6867	-100.715
Humboldtiana_(Humboldtiana)_edesma	25.705	-100.718
Humboldtiana_(Humboldtiana)_edesma	25.795	-100.817
Humboldtiana_(Humboldtiana)_edesma	25.6867	-100.715
Humboldtiana_(Humboldtiana)_edesma	25.7125	-100.709
Humboldtiana_(Humboldtiana)_edesma	25.6267	-100.91
Humboldtiana_(Humboldtiana)_edesma	25.6283	-100.92
Humboldtiana_(Humboldtiana)_eulaliae	27.2	-103.793
Humboldtiana_(Humboldtiana)_fasciata	20.1763	-98.712
Humboldtiana_(Humboldtiana)_fasciata	20.1837	-98.7191
Humboldtiana_(Humboldtiana)_fasciata	20.1429	-98.6812
Humboldtiana_(Humboldtiana)_fasciata	20.1815	-98.7183
Humboldtiana_(Humboldtiana)_ferrissiana	30.42	-103.75
Humboldtiana_(Humboldtiana)_ferrissiana	28.7997	-98.7572
Humboldtiana_(Humboldtiana)_ferrissiana	30.42	-103.75
Humboldtiana_(Humboldtiana)_ferrissiana	30.4628	-103.787
Humboldtiana_(Humboldtiana)_ferrissiana	30.4628	-103.787
Humboldtiana_(Humboldtiana)_ferrissiana	30.4628	-103.787
Humboldtiana_(Humboldtiana)_ferrissiana	30.4628	-103.787
Humboldtiana_(Humboldtiana)_ferrissiana	30.4632	-103.787
Humboldtiana_(Humboldtiana)_ferrissiana	31.2378	-99.9249
Humboldtiana_(Humboldtiana)_fortis	24.8594	-100.233
Humboldtiana_(Humboldtiana)_fortis	24.8716	-100.233
Humboldtiana_(Humboldtiana)_fullingtoni	30.5333	-104.683
Humboldtiana_(Humboldtiana)_globosa	19.5579	-97.1684
Humboldtiana_(Humboldtiana)_gradyi	24.7433	-103.545
Humboldtiana_(Humboldtiana)_gradyi	24.385	-103.513
Humboldtiana_(Humboldtiana)_humboldtiana	19.3057	-99.3034
Humboldtiana_(Humboldtiana)_inferior	24.8176	-100.073
Humboldtiana_(Humboldtiana)_iversoni	24.1833	-99.8833
Humboldtiana_(Humboldtiana)_iversoni	24.1929	-99.8819
Humboldtiana_(Humboldtiana)_latizona	25.0733	-103.692
Humboldtiana_(Humboldtiana)_malenae	28.7319	-102.511
Humboldtiana_(Humboldtiana)_malenae	28.7317	-102.508
Humboldtiana_(Humboldtiana)_malenae	25.2833	-101.067
Humboldtiana_(Humboldtiana)_malenae	28.7167	-102.483
Humboldtiana_(Humboldtiana)_malenae	28.7319	-102.511
Humboldtiana_(Humboldtiana)_montezuma	24.7166	-100.114
Humboldtiana_(Humboldtiana)_montezuma	24.7166	-100.171
Humboldtiana_(Humboldtiana)_montezuma	26.0333	-99.9167
Humboldtiana_(Humboldtiana)_montezuma	26.0161	-99.9237
Humboldtiana_(Humboldtiana)_nuevoleonis	25.4497	-100.845
Humboldtiana_(Humboldtiana)_nuevoleonis	25.3383	-100.954
Humboldtiana_(Humboldtiana)_nuevoleonis	25.3274	-100.966
Humboldtiana_(Humboldtiana)_nuevoleonis	25.404	-100.823
Humboldtiana_(Humboldtiana)_nuevoleonis	25.3538	-100.928
Humboldtiana_(Humboldtiana)_nuevoleonis	25.3242	-100.988
Humboldtiana_(Humboldtiana)_nuevoleonis	25.3961	-100.249
Humboldtiana_(Humboldtiana)_nuevoleonis	25.6682	-100.74
Humboldtiana_(Humboldtiana)_nuevoleonis	23.8	-99.8667
Humboldtiana_(Humboldtiana)_nuevoleonis	25.7	-100.32
Humboldtiana_(Humboldtiana)_nuevoleonis	25.9167	-100.383
Humboldtiana_(Humboldtiana)_nuevoleonis	23.7014	-100.913
Humboldtiana_(Humboldtiana)_palmeri	28.7997	-98.7572
Humboldtiana_(Humboldtiana)_palmeri	30.6332	-104.167
Humboldtiana_(Humboldtiana)_palmeri	30.6332	-104.167
Humboldtiana_(Humboldtiana)_palmeri	30.6428	-104.156
Humboldtiana_(Humboldtiana)_pergranulosa	25.8833	-105.117
Humboldtiana_(Humboldtiana)_pergranulosa	26.1348	-104.096
Humboldtiana_(Humboldtiana)_pilsbryi	23.8667	-99.4667
Humboldtiana_(Humboldtiana)_pinicola	21.125	-99.6367
Humboldtiana_(Humboldtiana)_pinicola	21.1225	-99.6516
Humboldtiana_(Humboldtiana)_pinicola	21.1569	-99.6321
Humboldtiana_(Humboldtiana)_pinicola	21.1117	-99.6911
Humboldtiana_(Humboldtiana)_pinicola	21.15	-99.65
Humboldtiana_(Humboldtiana)_pinicola	21.1209	-99.65
Humboldtiana_(Humboldtiana)_pinicola	21.3128	-99.6183
Humboldtiana_(Humboldtiana)_pinicola	21.15	-99.65
Humboldtiana_(Humboldtiana)_potosiana	22.1363	-101.018
Humboldtiana_(Humboldtiana)_queretaroana	21.1345	-99.6293
Humboldtiana_(Humboldtiana)_queretaroana	21.1233	-99.6517
Humboldtiana_(Humboldtiana)_queretaroana	21.11	-99.6733
Humboldtiana_(Humboldtiana)_queretaroana	21.15	-99.65
Humboldtiana_(Humboldtiana)_riskindi	26.7903	-101.296
Humboldtiana_(Humboldtiana)_salviahispanica	20.3736	-99.6567
Humboldtiana_(Humboldtiana)_striata	19.0848	-98.6467
Humboldtiana_(Humboldtiana)_taylori	29	-102.6
Humboldtiana_(Humboldtiana)_taylori	28.9833	-102.55
Humboldtiana_(Humboldtiana)_tescola	24.146	-101.485
Humboldtiana_(Humboldtiana)_tescola	23.995	-101.652
Humboldtiana_(Humboldtiana)_tescola	22.527	-102.82
Humboldtiana_(Humboldtiana)_tescola	23.9719	-101.66
Humboldtiana_(Humboldtiana)_texana	29.9855	-103.844
Humboldtiana_(Humboldtiana)_texana	30.1326	-102.39
Humboldtiana_(Humboldtiana)_texana	30.158	-102.943
Humboldtiana_(Humboldtiana)_texana	30.1734	-102.919
Humboldtiana_(Humboldtiana)_texana	30.201	-102.94
Humboldtiana_(Humboldtiana)_texana	30.2024	-102.921
Humboldtiana_(Humboldtiana)_texana	30.2024	-102.921
Humboldtiana_(Humboldtiana)_texana	30.2052	-103.245
Humboldtiana_(Humboldtiana)_texana	30.22	-103.27
Humboldtiana_(Humboldtiana)_thompsoni	24	-99.9
Humboldtiana_(Humboldtiana)_torrei	27.6667	-105.167
Humboldtiana_(Humboldtiana)_ultima	32.0344	-104.806
Humboldtiana_(Humboldtiana)_ultima	31.8912	-104.861
Humboldtiana_(Humboldtiana)_ultima	32.0225	-104.805
Humboldtiana_(Humboldtiana)_ultima	31.9028	-104.849
Humboldtiana_(Humboldtiana)_ultima	31.9786	-104.782
Humboldtiana_(Humboldtiana)_ultima	31.8997	-104.834
Humboldtiana_(Humboldtiana)_ultima	31.8998	-104.835
Humboldtiana_(Humboldtiana)_ultima	31.9012	-104.838
Humboldtiana_(Humboldtiana)_ultima	31.9013	-104.839
Humboldtiana_(Humboldtiana)_ultima	31.903	-104.849
Humboldtiana_(Humboldtiana)_ultima	31.9785	-104.782
Humboldtiana_(Humboldtiana)_wixarika	21.9011	-103.859
Humboldtiana_(Oreades)_porterae	25.8417	-100.525
Humboldtiana_(Oreades)_porterae	25.8406	-100.526
Humboldtiana_(Oreades)_porterae	25.8613	-100.534
Humboldtiana_(Polyomphala)_oreina	28.6517	-102.325
Humboldtiana_(Polyomphala)_oreina	28.6531	-102.33
Humboldtiana_(Polyomphala)_plana	28.4667	-102.067
